# Supplementary material for: Barriers and Facilitators for Physical Activity in Adults with Type 2 Diabetes Mellitus: A Scoping Review
Source: Int J Environ Res Public Health. 2021 May 18;18(10):5359. doi: 10.3390/ijerph18105359 (PMC8157366; doi:10.3390/ijerph18105359)
Supplement: Supplementary file 1 [file ijerph-18-05359-s001.zip]

Archive with 1 entries (1 files):
- ijerph-1163048-supplementary.pdf
